# Supplementary material for: The GPI-Anchored Aspartyl Proteases Encoded by the YPS1 and YPS7 Genes of Candidozyma auris and Their Role Under Stress Conditions
Source: J Fungi (Basel). 2025 Aug 1;11(8):573. doi: 10.3390/jof11080573 (PMC12387857; doi:10.3390/jof11080573)
Supplement: Supplementary file 1 [file jof-11-00573-s001.zip]

Archive with 1 entries (1 files):
- jof-3740372-supplementary.pdf
